# Supplementary material for: Fermented Rosa Roxburghii Tratt Juice Alleviates High-Fat Diet-Induced Hyperlipidemia in Rats by Modulating Gut Microbiota and Metabolites
Source: Front Pharmacol. 2022 May 20;13:883629. doi: 10.3389/fphar.2022.883629 (PMC9164371; doi:10.3389/fphar.2022.883629)
Supplement: Supplementary file 1 [file Table1.XLSX]

## Sheet: Sheet1
Supplementary table S1
Effects of different doses of FRRT on serum biochemicals in rats. Data are expressed as the mean ± SD (n=6). Data were analyzed using one-way ANOVA, *p<0.05, represent different degrees of significant difference.
	HFD	FRRT	FRRT
		(5 ml/kg/day)	(10 ml/kg/day)
Total cholesterol (mmol/L)	2.26 ± 0.16	1.88 ± 0.11*	1.51 ± 0.12*
Total triglycerides (mmol/L)	0.96 ± 0.15	0.70 ± 0.04*	0.45 ± 0.13*
LDL-cholesterol (mmol/L)	1.05 ± 0.19	0.76 ± 0.10*	0.51 ± 0.14*
HDL-cholesterol (mmol/L)	0.63 ± 0.09	0.71 ± 0.06	0.99 ± 0.07*
Body weight (g)	475.20 ± 27.99	421.63 ± 17.17*	386.95 ± 27.40*
